# Supplementary material for: Efficacy of glucocorticoids, vitamin A and caffeine therapies for neonatal mortality in preterm infants: a network meta-analysis
Source: Oncotarget. 2017 Sep 14;8(46):81167–75. doi: 10.18632/oncotarget.20882 (PMC5655271; doi:10.18632/oncotarget.20882)
Supplement: Supplementary file 2 [file oncotarget-08-81167-s002.xlsx]

## Sheet: Sheet1
Study information	Blinding	Outcomes	Gestational age (wk)	Birth weight (g)	Drug	Method	Infants (n)
Kugelman, 2017, Israel	Double	②③④	26.4±2.1	837.8±234.1	Beclomethasone	inhaled	18
			26.9±1.9	834.9±63.1	Placebo	inhaled	20
Yeh, 2016,Multicenter	Single	③⑤	26.5±2.2	882±249	Budesonide	Intravenously	131
			26.8±2.2	935±283	Placebo	Intravenously	134
Nakamura, 2016, Multicenter	Double	③	26.1±0.55	783.87±134.8	Fluticasone	Inhaled	107
			26.2±0.55	784.06±127.2	Placebo	Inhaled	104
Baud, 2016, Multicenter	Double	③⑤	26.4±1.037	860±163	Hydrocortisone	Intravenously	255
			26.5±1.037	840±174.1	Placebo	Intravenously	266
Armanian, 2016, Iran	Double	②③④⑤	28.73±1.95	966.9±194.14	Caffeine	-	26
			28.57±2.06	1007.7±134.02	Placebo	-	26
Bassler, 2015, Europe	Open-labled	①②③④⑤	26.1±1.3	798±193	Budesonide+Caffeine	Inhaled	437
			26.1±1.2	803±189	Caffeine	Inhaled	419
Kiatchoosakun, 2014, Thailand	-	①②③④⑤	29±1.7	1152.8±203.6	Vitamin A	intramuscular	40
			28.9±1.9	1123.1±218.1	Placebo	intramuscular	40
Parikh, 2013, US	-	②③	25±1.481	677±107	Hydrocortisone	Intravenously	31
			25±2.222	655±142	Placebo	Intravenously	33
Benn, 2010, Guinea	Double	③	-	2120±193	Vitamin A	-	854
			-	2160±195	Placebo	-	863
Bonsante, 2007, Italy	Double	①③④	26.2±1.63	840±222.2	Hydrocortisone	Intravenously	25
			26.5±2.296	900±207.4	Placebo	Intravenously	25
Schmidt, 2006, NR	-	③	27±2	964±186	Caffeine	Intravenously	1006
			27±2	958±181	Placebo	Intravenously	1000
Ng, 2006, Hong Kong	Double	①③④	27.2±2.741	918±365.9	Hydrocortisone	-	24
			26±3.481	920±400.7	Placebo	-	24
Doyle, 2006, Multicenter	-	③	24±0.741	652±103.7	Dexamethasone	-	35
			25±1.481	700±131.9	Placebo	-	35
Peltoniemi, 2005, Finland	Triple	①②③④	26.7±1.6	888±204	Hydrocortisone	-	25
			26.5±2.8	903±220	Placebo	-	26
Efird, 2005, US	Double	①③④	26±1	775±183	Hydrocortisone	Intravenously	16
			26±1	790±142	Placebo	Intravenously	18
Anttila, 2005, Finland	Double	③	26.3±1.4	781±124	Dexamethasone	-	53
			27±1.5	772±140	Placebo	-	56
Watterberg, 2004, Multicenter	Triple	①②③④	25.2±1.5	731±126	Hydrocortisone	-	180
			25.3±1.7	734±126	Placebo	-	178
Walther, 2003, US	Double	①②③	28.5±1.7	993±203	Dexamethasone	Intravenously	17
			28.6±1.9	1029±225	Placebo	Intravenously	19
Rozycki, 2003, NR	Triple	③④	26±0.75	773±511.2	Dexamethasone	-	15
			26±1.5	710±592	Beclomethasone	-	16
			26±1.5	796±588.7	Beclomethasone	-	15
			25±1.75	760±480.2	Beclomethasone	-	15
Ravishankar , 2003, NR	Double	③	27±2	850±218.8	Vitamin A	Intramuscularly	22
			26.6±1.75	910±210	Placebo	-	18
Jangaard, 2002, UK	Double	③	27.2±2	882±204	Beclomethasone	Inhaled	30
			27.9±2	917±178	Placebo	Inhaled	30
Beresford,2002,UK	Double		27±0.75	864±75.75	Fluticasone	inhaled	15
			28±0.75	1120±152.5	Placebo	inhaled	15
Wardle, 2001, NR	Triple	①③	26±1.481	806±133.3	Vitamin A	Orally	77
			26±1.481	782±161.5	Placebo	Orally	77
Stark, 2001, Multicenter	Triple	③	25.3±1.7	734±131	Dexamethasone	Intravenously/Orally	111
			25.4±1.6	736±135	Placebo	Intravenously/Orally	109
Halliday, 2001, Multicenter	Open-labled	①②③④	27.4±1.9	1017±290	Dexamethasone	Intravenously/Orally	135
			27.3±1.8	1010±284	Budesonide	Inhaled	143
			27.1±1.9	1007±283	Dexamethasone	Intravenously/Orally	150
			27±2	994±279	Budesonide	Inhaled	142
The Vermont, 2001, Multicenter	Double	①②③	25.8±0.1	750.5±7.7	Dexamethasone	Intravenously	273
			25.7±0.1	742.4±8.5	Placebo	Intravenously	269
Sinkin, 2000, Multicenter	Double	③	26.3±1.375	890±261.2	Dexamethasone	Intravenously	189
			26.1±1.396	864±237.4	Placebo	Intravenously	195
Jonsson, 2000, NR	Double	①②	25±1	766±149.3	Budesonide	By aerosol	13
			26±1.25	813±149.3	Placebo	By aerosol	14
Watterberg, 1999, US	Double	①④	25.2±1.3	732±135	Hydrocortisone	-	20
			25.4±1.5	770±135	Placebo	-	20
Tyson, 1999, Multicenter	Single	③④	26.8±1.9	770±135	Vitamin A	Intramuscularly	405
			26.7±1.7	769±138	Placebo	-	402
Romagnoli, 1999, Italy	-	①②	28±1.5	940±165	Dexamethasone	Intravenously	25
			28±1.25	940±160	Placebo	-	25
Merz, 1999, Germany	Double	①	28±1.25	1108±150	Budesonide	By aerosol	12
			29±1	1120±150	Placebo	By aerosol	11
Lin, 1999, NR	Double	②③	28.4±2.7	1087±209	Dexamethasone	-	20
			28.3±3	1046±294	Placebo	-	20
Kothadia, 1999, US	Double	①②③	26±13.542	740±2022.3	Dexamethasone	Intravenously	57
			25±18.7	760±1891	Placebo	Intravenously	61
Garland, 1999, NR	Triple	①②③④	26±2.173	835±206.4	Dexamethasone	-	118
			26.1±2.218	825±210.7	Placebo	-	123
Fok, 1999, Hong Kong	-	③	27.9±2.598	993±368.9	Fluticasone	Inhaled	27
			27.1±2.55	981±362	Placebo	Inhaled	26
Cole, 1999, NR	Double	①②④	26±2	800±193	Beclomethasone	Inhaled	123
			26±2	802±189	Placebo	Inhaled	130
Tapia, 1998, Chile	Double	①②③⑤	29.1±2	1176±244	Dexamethasone	Intravenously	55
			28.7±1.8	1074±230	Placebo	Intravenously	54
Denjean, 1998, Portugal	Double	①②③⑤	27.6±1.5	1060±248	Beclomethasone	inhaled	43
			27.8±1.6	1082±260	Placebo	inhaled	43
Subhedar, 1997, UK	Open-labled	①③④⑤	27±2.25	870±217.5	Dexamethasone	Intravenously	21
			27±2.25	818±175.5	Placebo	Intravenously	21
Rastogi, 1996, US	Double	②③④⑤	28.8±2	1097±234	Dexamethasone	-	36
			28.2±2	1022±226	Placebo	-	34
Brozanski, 1995, US	Double	③	25.6±0.3	794±27	Dexamethasone	-	39
			26±0.3	814±24	Placebo	-	39
